# Supplementary material for: Synthesis of α-Chloroarylacetic Acid via Electrochemical Carboxylation of α,α-Dichloroarylmethane Derivatives
Source: Molecules. 2023 Sep 20;28(18):6704. doi: 10.3390/molecules28186704 (PMC10537669; doi:10.3390/molecules28186704)
Supplement: Supplementary file 1 [file molecules-28-06704-s001.zip]

Archive with 1 entries (1 files):
- molecules-2614554-supplementary.pdf
